# Supplementary material for: An umbrella review navigating the nationwide burden of hepatitis B virus infection in Ethiopia: A call for action on vaccination, safe blood, and infection prevention
Source: PLoS One. 2026 Jun 22;21(6):e0352169. doi: 10.1371/journal.pone.0352169 (PMC13286280; doi:10.1371/journal.pone.0352169)
Supplement: S3 Table — (XLSX) [file pone.0352169.s003.xlsx]

## Sheet: Sheet1
MATRIX OF EVIDENCE
TOPIC:
Primary Studies		Systematic Reviews
Study ID	Reference	Tadesse et al., 2025 [7]	Yazie and Tebeje, 2019 [12]	Girmay et al., 2024 [13]	Asgedom et al., 2024 [14]	Kebede et al., 2018 [15]	Alemu et al., 2020 [16]	Belyhun et al., 2016 [17]	Bitew et al., 2025 [8]	Fite et al., 2020 [18]	Melku et al., 2021 [19]	Gedefie et al., 2024 [20]	EPHI and MOH, unpublished [21]
Abate et al.,2022	[35]	1		1
Asrie F et al., 2016	[55]									1	1
Abebe et al., 2019	[38]	1
Abebe &Alemnew 2020	[39]	1
Abebe et al., 2021	[40]	1
Aliyo 2022	[44]	1
Ambachew et al., 2018	[45]										1
Ambaye et al.,2023	[46]	1
Assefa et al.,2013	[57]							1			1
Azerefegn E et al.2018	[66]									1	1
Assefa et al.,2023	[56]	1
Atalay et al.,2021	[58]	1			1				1
Ayana et al., 2019	[61]	1											1
Ayele et a.l,2020	[62]	1
Ayele et al., 2023	[64]	1		1								1
Abate M., et al. 2016	[36]		1							1	1
Abera B., et al. 2017	[41]		1
Abera B., et al. 2014	[42]		1										1
Amsalu A., et al. 2018	[47]		1		1		1		1
Anagaw B., et al. 2012	[49]		1	1				1				1
Asfaw MA., et al. 2018	[54]		1
Ataro Z., et al. 2018	[59]		1							1	1
Ayele AG., et al. 2013	[63]		1
Akalu et al, 2016	[43]		1	1
Amsalu et al, 2016	[48]		1	1								1
Argaw et al. 2022	[52]				1				1
Asaye et al. 2021	[53]	1			1				1
Abebe et al., 2003	[37]							1
Awole M et al,2005	[60]				1	1	1		1
Ben proratha 1986	[74]							1
Bezabeh et al 2015	[223]							1
Beykaso et al., 2022	[78]	1
Bafa & Egat 2020	[67]	1			1		1		1
Bialfew Y et al.2018	[82]		1							1	1
Bonja F et al. 2017	[123]									1	1
Birhaneselassie M 2016	[85]									1	1
Biadgo B et al.2017	[81]		1							1	1
Berhanu S et al.2018	[75]									1	1
Bancha et al.,2020	[68]	1			1
Belay et al., 2020	[69]	1							1
Belay et al., 2022	[70]	1
Belete et al.,2023	[73]	1
Beykaso et al.,2021	[79]	1
Beykaso et al.,2021	[80]	1
Biazin et al.,2019	[83]	1
Balew M., et al. 2014	[157]		1					1					1
Biru M unoublished	[149]												1
Belayneh F., 2015	[71]		1					1
Betela B., et al. 2018	[77]		1						1
Birhan W unpublished	[84]										1
Birku T., et al. 2015	[86]		1
Berehe., et al. 2007	[76]							1
Buggssa et al., 2015	[89]							1
Bisharat et al., 1998	[88]							1
Bisetegen FS., et al. 2016	[87]		1							1	1
Chemtob et al., 1991	[90]							1
Chernet A., et al. 2017	[91]		1		1	1	1		1
Dagnaw et al.,2020	[93]	1			1				1
Daka D., et al., 2021	[94]	1
Degsew et al., 2024	[50]								1
Degefa B et al 2018	[95]										1
Demissie T/unpublished	[34]									1
Demsiss W., et al. 2018	[98]		1
Debaka et., 2024	[72]								1
Deressa T., et al. 2017	[100]		1										1
Deressa T., et al. 2018	[99]		1							1	1
Desalegn Z., et al. 2013	[103]		1
Dabsu and Ejeta 2018	[92]		1		1		1		1
Demeke et al. 2021	[97]	1			1				1
Dessalegn et al, 2016	[101]				1	1	1		1
Dessalegn Z et al 2016	[102]		1	1	1	1	1		1
Diro et al., 2008	[105]							1		1	1
Dessie A., 2007	[104]										1
Deme C et al ,2016	[96]				1	1	1
Edosa et al.,2023	[139]	1
Enqusellasie et al., 1997	[107]							1
Eba et al.,2020	[106]	1			1				1
Erena AN., et al. 2014	[108]		1					1
Flatau et al., 1983	[111]							1
Firde et al. 2022	[109]				1				1
Fissehatsion et al. 2017	[110]				1	1	1
Gebreselassie et al.,1983	[117]							1
Gebrehiwet et al.,2023	[115]	1
Gebremariam et al.,2019	[116]	1	1	1
Gebretsadik et al.,2022	[118]	1			1
Gedefaw et al.,2019	[120]	1			1		1		1
Gedefie et al.,2023	[121]	1
Gemechu et al.,2022	[124]	1
Genetu et al.,2020	[125]	1							1
Gebre A unpublished (2016)	[113]												1
Gelaw et al., 2007	[122]							1	1		1
Geta et al.,2022	[126]	1
Getie et al.,2021	[127]	1
Gezahegn M., 2012	[128]										1
Goa et al.,2019	[129]	1											1
Goyetom et al.,2020	[146]	1
G/micheal A., et al. 2013	[112]		1	1				1
G/egziabher D., et al. 2016	[114]		1
Geda et al. 2021	[119]	1			1
Hornestin et al., 1991	[134]							1
Habte Y., et al. 2016…	[130]		1							1	1
Hundie GB et al 2016	[135]										1
Hailaye Y et al unpublished	[131]												1
Hebo HJ., et al. 2019	[132]		1	1
Heyredin I., et al. 2019	[133]		1							1	1
kassaw et al.,2022	[138]	1			1				1
Kampe et al.,2023	[136]	1			1				1
Kenea et al.,2020	[144]	1			1				1
Kumalo et al.,2022	[147]	1
Kabato AA., et al. 2016	[217]		1							1	1
Kebede W., et al. 2017	[140]		1							1	1
Kefenie et al, 1988	[142]							1
Kefenie et al, 1989	[143]			1				1
Kinfe et al. 2021	[145]	1			1				1
Legesse et al.,2023 ………………HE1	[148]	1
Liebert et al.,2021……………….HE1	[137]	1
Mohammed et al.,2022 …………HE1	[163]	1
Meseret et al. 2021 ……………….HE1	[121]	1
Marama et al.,2020 ………………..HE1,HE4	[152]	1			1
Mengstie et al., 2021 ……………..HE1,HE3,HE11	[158]	1		1								1
Metaferia et al.,2021 ……………..HE1	[159]	1
Million et al.,2019…………………HE1	[161]	1
Mekonnen A., et al. 2015 ……..HE2,HE11	[154]		1									1
Mekonnen D., et al. 2014….HE2,HE3	[155]		1	1
Metaferia Y., et al. 2016	[160]		1		1	1	1		1
Mezgebo TA., et al. 2018 ………..HE2,HE4, HE5,HE6,HE8	[51]		1		1	1	1		1
Mohammed Y., et al. 2016 ……….HE2,HE9,HE10	[164]		1							1	1
Molla S., et al. 2015 ….HE2,HE4,HE5,HE6	[165]		1		1	1	1
Mussa et al, 2022 …..HE3,HE11	[166]			1								1
Mamuye et al. 2020 …..HE1,HE4	[150]	1			1
Moges et al., 2006 …….HE7	[162]							1
Manyazewal et al., 2014…..HE7,HE12	[151]							1					1
Mazengia et al.,2013 ……HE7	[153]							1
Mekonnen et al. 2018……HE4,HE8	[156]				1				1
Nuru et al.,2020…………………..HE1,HE8	[171]	1							1
Negash M., et al. 2019 ……HE2,HE10	[167]		1								1
Negero A., et al . ………HE7	[168]							1
Negero A., et al. 2011 ………HE2,HE7	[168]		1					1
Negesse and Debelo 2019 ………HE4	[169]				1
Negussie and Beyene 2016 ………..HE4,HE8	[170]				1				1
Petros M/unpublished …………HE9	[172]									1
Rapicetta et al.,1989 …….HE7	[175]							1
Rahlenbeck et al.,1999 ……HE7,HE9,HE10	[173]							1		1	1
Ramos et al. 2011…..HE4,HE5,HE6,HE7,HE8.HE10	[174]				1	1	1	1	1		1
Roble et al. 2020 ……HE1,HE4,HE8	[176]	1			1				1
Seyoum et al.,2022 ………………HE1	[179]	1
Shiferaw et al.,2023 ……………..HE1	[181]	1
Solomon 2021 ……………………HE1	[186]	1
Shiferaw E., et al. 2019 …..HE2,HE3,HE7,HE11	[180]		1	1				1				1
Shiferaw Y., et al. 2011 ….HE2,HE9,HE10	[182]		1							1	1
Shimelis., et al 2008 …..HE7	[184]							1
Shimelis ., et al. 2008 ….HE7	[184]							1
Shimelis T., et al. 2017 ….HE2,HE12	[183]		1										1
Shure W., et al. 2018 …….HE2	[185]		1
Seid M et al,2014 ……….. HE2,H4,HE5,HE6	[178]		1		1	1	1
Seid et al, 2005 ……… HE3	[141]			1
SchonfeldA etal,2017 …….HE2,HE4,HE5,HE 6,HE8	[177]		1		1	1	1		1
Tsega et al., 1987 …….HE7,HE10	[208]							1			1
Tsega et al.,1989 ……….HE7	[206]							1
Tsega et al.,1987 ……….HE7	[208]							1
Tsega et al., 1986 …….HE7	[207]							1
Tsegaye et al.,2020 ……………..HE1	[210]	1
Tsegaye et al.,2023 ……………..HE1	[209]	1
Tilahun et al.,2023 ………………..HE1	[205]	1
Tesfu et al., 2023 …………………HE1,HE4	[200]	1			1
Teame et al.,2019 ………………..HE1	[193]	1
Taye et al., 2019 ………HE1	[190]	1
Taye et al.,2019 …………HE1	[191]	1
Tanga et lal.,2019	[189]	1			1		1		1
Tadiwos et al.,2021 ………………..HE1,HE4,HE8	[188]	1			1				1
Tesfa et al., 2019 …………………..HE1	[199]	1
Teka YD et al.2018 ………….HE9	[195]									1
Taye S., et al. 2014 …………HE2	[192]		1
Teklemariam Z., et al. 2018 ……..HE2,HE9,HE10	[196]		1							1	1
Tesfa H., et al. 2013………HE2	[198]		1
Tessema B., et al. 2010 ……..HE2,HE7,HE9,HE10	[201]		1					1		1	1
Tigabu A., et al. 2019 ……….HE2,HE10	[202]		1								1
Tufa et al, 2016 …..HE3	[211]			1
Tadesse et al. 2022 ……..HE4,HE8	[187]				1				1
Tiruye et al. 2017 ……HE2,HE4,HE6,HE8	[204]		1		1		1		1
Tumsa et al. 2018 ……HE4,HE8	[212]				1				1
Terefe JE et al. unpublished ………..HE9,HE10	[197]									1	1
Tirhuneh et al., 2008 …..HE7	[203]							1
Tegegne D et al,2014 ……..HE2, HE5,HE 6	[194]		1			1	1
Umer et al.,2023 ………………….HE1, HE 4,HE8	[214]	1			1				1
Umare A., et al. 2016 ……..HE4, HE5, HE6,HE8	[213]				1	1	1		1
Woldegorigis et al., 2019 …………HE1	[219]	1
Wondimeneh Y., et al. 2013	[220]		1					1					1
Weldemhret L., et al. 2016 …….HE2,HE12	[218]		1										1
Wondmagegn et al.2022 …. HE1	[221]	1
Wakjira et al. 2022 …..HE4,HE8	[215]				1				1
Walle et al. 2008 ….HE4,HE5,HE6,HE7,HE8	[216]				1	1	1	1	1
Yigezu et al., 2022	[224]	1
Yilma et al., 2021 ………………..HE1, HE3	[225]	1		1
Yami A., et al. 2011	[222]		1							1	1
Yizengaw E., et al. 2018	[226]		1	1								1
Yohanes T., et al. 2016	[227]		1		1	1	1		1
Zenebe Y., et al. 2014	[230]		1		1	1	1		1
Zewdie and sisay 1991 …….HE7,HE10	[229]							1			1
Zamir et al., 1999	[228]							1
	TOTAL INCLUDED PRIMARY STUDIES	72	60	18	48	17	23	42	44	26	36	8	12
	TOTAL STRUCTURAL ZEROS	0	0	0	0	0	0	0	0	0	0	0	0

## Sheet: Sheet 2
	Overall results				Graphical Representation of Overlap for OVErviews (GROOVE)
							Tadesse et al., 2025 [7]
	Number of columns (number of reviews)	c	12					Yazie and Tebeje, 2019 [12]	Girmay et al., 2024 [13]	Asgedom et al., 2024 [14]	Kebede et al., 2018 [15]	Alemu et al., 2020 [16]	Belyhun et al., 2016 [17]	Bitew et al., 2025 [8]	Fite et al., 2020 [18]
	Number of rows (number of index publications)	r	200													66	=	Total nodes (pairs of reviews)
	Number of included primary studies (including double counting)	N	406			Yazie and Tebeje, 2019 [12]	0.00763359									42	=	Slight overlap (<5%)
	Covered area	N/(rc)	0.169167			Girmay et al., 2024 [13]	0.0588235	0.147059								6	=	Moderate overlap (5% to <10%)
	Corrected covered area	(N-r)/(rc-r)	0.0936364			Asgedom et al., 2024 [14]	0.212121	0.125	0.0153846							5	=	High overlap (10% to <15%)
	Interpretation of overlap	Moderate overlap				Kebede et al., 2018 [15]	0	0.149254	0.0294118	0.326531						13	=	Very High overlap (>15%)
	Structural Zeros	X	#VALUE!			Alemu et al., 2020 [16]	0.0326087	0.185714	0.025	0.44898	0.73913					Melku et al., 2021 [19]	Gedefie et al., 2024 [20]
	Corrected covered area (adjusting by structural zeros)	(N-r)/(rc-r-X)	#VALUE!			Belyhun et al., 2016 [17]	0	0.0967742	0.0714286	0.0227273	0.0350877	0.031746
						Bitew et al., 2025 [8]	0.183673	0.11828	0.0163934	0.672727	0.244898	0.367347	0.0361446
	N° of non-overlapped primary studies	In 1 SR	#VALUE!			Fite et al., 2020 [18]	0	0.211268	0	0	0	0	0.0461538	0
	Number of overlapped primary studies	In 2 SRs	#VALUE!			Melku et al., 2021 [19]	0	0.21519	0	0.0120482	0.0192308	0.0172414	0.114286	0.025641	0.589744
		In 3 SRs	#VALUE!			Gedefie et al., 2024 [20]	0.025641	0.0793651	0.368421	0	0	0	0.0416667	0	0	0
		In 4 SRs	#VALUE!			EPHI and MOH, unpublished [21]	0.0243902	0.0909091	0	0	0	0	0.0588235	0	0	0	0
		In 5 SRs	#VALUE!
		In 6 SRs	#VALUE!
		In 7 SRs	#VALUE!
		In 8 SRs	#VALUE!
		In 9 SRs	#VALUE!
		In 10 SRs	#VALUE!
		In 11 SRs	#VALUE!
		In 12 SRs	#VALUE!
		In 13 SRs	#VALUE!
		In 14 SRs	#VALUE!
		In 15 or more SRs	#VALUE!
						Very high overlap	2	3	1	3	2	1	0	0	1	0	0	0	0	0	0	0	0	0	0	0	0	0	0	0	0	0	0	0	0	0	0	0	0	0	0	0	0	0	0	0	0	0	0
						High overlap	0	4	0	0	0	0	1	0	0	0	0	0	0	0	0	0	0	0	0	0	0	0	0	0	0	0	0	0	0	0	0	0	0	0	0	0	0	0	0	0	0	0	0
						Moderate overlap	1	3	1	0	0	0	1	0	0	0	0	0	0	0	0	0	0	0	0	0	0	0	0	0	0	0	0	0	0	0	0	0	0	0	0	0	0	0	0	0	0	0	0
						Slight overlap
						Number of SRs	12
						Number of nodes	66
[truncated: 111 more columns]
