# Supplementary material for: An umbrella review navigating the nationwide burden of hepatitis B virus infection in Ethiopia: A call for action on vaccination, safe blood, and infection prevention
Source: PLoS One. 2026 Jun 22;21(6):e0352169. doi: 10.1371/journal.pone.0352169 (PMC13286280; doi:10.1371/journal.pone.0352169)
Supplement: S1 Data — (XLSX) [file pone.0352169.s006.xlsx]

## Sheet: Overall
authors	publicationyear	samplesize	prev	year	participants
Tadesse et al	2025	83058	6.9	>2020	General Population
Yazie and Tebeje	2019	106125	6	≤ 2020	General Population
Girmay et al	2024	4948	5.93	>2020	Other
Asgedom et al	2024	29067	5.78	>2020	Pregnant women
Kebede et al	2018	5629	4.7	≤ 2020	Pregnant women
Alemu et al	2020	7860	4.75	≤ 2020	Pregnant women
Belyhun et al	2016	36343	7.4	>2020	Other
Bitew et al	2025	17056	6	>2020	Pregnant women
Fite et al	2020	308188	4.91	≤ 2020	Blood donors
Melku et al	2021	391339	5.2	>2020	Blood donors
Gedefie et al	2024	2127	5.07	>2020	Other
EPHI and MOH	unpublished	5524	6.5	unpublished	Other

## Sheet: multiple sexual partner
author	publicationyear	OR	lci	uci
Tadesse et al	2025	3.88	2.62	5.76
Asgedom et al	2024	5.8	3.71	9.05
Alemu et al	2020	6.02	3.86	9.36
Bitew et al	2025	12.69	4.38	36.77

## Sheet: abortion history
author	publicationyear	OR	lci	uci
Tadesse et al	2025	3.97	2.6	6.3
Asgedom et al	2024	6.56	4.88	8.9
Alemu et al	2020	3.58	2.1	6.09
Bitew et al	2025	3.52	2.25	5.5

## Sheet: Body tatto
author	OR	lci	uci
Tadesse et al.,2025	2.99	2.17	4.09
Asgedom et al.,2024	4.59	2.83	7.43
Alemu et al.,2020	2.83	1.55	5.17
Bitew et al.,2025	1.7	1.45	2.01

## Sheet: Blood transfussion
author	OR	lci	uci
Asgedom et al., 2024	5.74	4.04	8.16
Alemu et al., 2020	5.71	3.25	10.04
Bitew et al., 2025	1.99	1.32	3

## Sheet: Being male
author	OR	lci	uci
Fite et al., 2020	1.69	1.34	2.14
Melku et al., 2021	1.87	1.51	2.32

## Sheet: tooth extraction
author	OR	lci	uci
Asgedom et al., 2024	4.46	2.42	8.22
Fite et al., 2020	4	1.76	9.08

## Sheet: Hospital admission
author	OR	lci	uci
Asgedom et al., 2024	5.4	3.68	7.94
Bitew et al., 2025	3.33	1.71	6.48

## Sheet: Sharing sharp material
author	OR	lci	uci
Bitew et al., 2025	9.24	2.34	36.5
Fite et al., 2020	3.99	1.91	8.32
